# Supplementary material for: QSAR Modeling for Predicting IC50 and GI50 Values for Human Cell Lines Used in Toxicological Studies
Source: Int J Mol Sci. 2025 Dec 15;26(24):12063. doi: 10.3390/ijms262412063 (PMC12733303; doi:10.3390/ijms262412063)
Supplement: Supplementary file 1 [file ijms-26-12063-s001.zip]

Archive with 1 entries (1 files):
- ijms-3986078-supplementary.pdf
